# Supplementary material for: CircRNAs Dysregulated in Juvenile Myelomonocytic Leukemia: CircMCTP1 Stands Out
Source: Front Cell Dev Biol. 2021 Jan 6;8:613540. doi: 10.3389/fcell.2020.613540 (PMC7815690; doi:10.3389/fcell.2020.613540)
Supplement: Supplementary file 2 [file Table_2.XLSX]

## Sheet: tableS1
Supplementary Table 1. Patient characteristics.
ID	LIN28B	Sex	Sample source (BM = bone marrow; PB = peripheral blood)	Age at diagnosis (months)	HbF %	Age-adjusted HbF	Karyotype	Mutation	BM blast %	Platelets (x 10^9/L)	Cause of death	Survival from diagnosis (OS) (years)	Events after HSCT	Survival from HSCT (EFS) (years)	Used for
G2	Low	Female	BM	15.082	2.2	Elevated	46,XX	KRAS	6	70		5.58248	No event	5.19097	RNA-seq/qPCR
G7	High	Male	BM	35.8361	47	Elevated	46,XY	KRAS	7.2	21		2.27789	No event	2.09172	RNA-seq/qPCR
C6	High	Male	No data	25.2787	37	Elevated	46,XY	KRAS	0	25		4.11773	No event	3.98084	RNA-seq
C8	High	Male	No data	43.3443	17.1	Elevated	46,XY	NF1	8	179	TRM	1.27584	TRM	0.197125	RNA-seq
D2	High	Male	No data	44.7541	59.5	Elevated	46,XY	NF1	13	103	Progress, no SCT	0.788501	no SCT	no SCT	RNA-seq
F10	Low	Female	PB	158.787	0.2	Normal	45,XX,-7	NRAS	18	180		2.03422	No event	1.89185	RNA-seq/qPCR
F11	Low	Male	BM	50.4918	No data	No data	46,XY	NRAS	17	63		4.19986	No event	3.81383	RNA-seq/qPCR
F12	Low	Female	PB	7.54098	0.3	Normal	45,XX,-7[30] / 46,XX[1]	KRAS	0	58		5.38261	No event	4.7666	RNA-seq/qPCR
F15	High	Female	PB	34.1967	31.8	Elevated	Del(6)	NRAS	37	72		3.12663	No event	2.91034	RNA-seq/qPCR
F16	High	Female	BM	54.3607	58.5	Elevated	Del(7)	NRAS	15	197	Disease progression and respiratory failure	1.57153	Relapse	0.175222	RNA-seq
F17	Low	Male	BM	62.0656	0.4	Elevated	46,XY	NRAS	3	84		6.49692	no SCT	no SCT	RNA-seq
F25	Low	Male	BM	1.21311	31.9	Normal	46,XY	PTPN11	6	80		2.93498	No event	2.16016	RNA-seq
F26	High	Male	BM	3.11475	36	Elevated	46,XY	PTPN11	0	33		0.791239	No event	0.361396	RNA-seq
F27	High	Male	PB	23.2131	26.9	Elevated	46,XY	PTPN11	4.5	50		1.6783	No event	1.28679	RNA-seq
F4	High	Male	BM	26.4918	No data	No data	46,XY,del9(q21q32)[10] / 48,idem,+21,+22 [1] / 48,XY,+21,+22 [3] / 46,XY[16]	PTPN11	32	52	Disease progression (acutisation, relapse after second HSCT)	2.05886	Relapse	0.621492	RNA-seq
F5	Low	Female	BM	8.45902	7.4	Elevated	46,XX	PTPN11	7	79		4.3258	No event	3.78645	RNA-seq
F9	High	Male	BM	23.1803	37	Elevated	46,XY	PTPN11	3.5	25		1.68925	No event	1.32238	RNA-seq
NL10	High	Male	No data	39	35	Elevated	46,XY	PTPN11	2	66		15.1	Relapse	0.82	RNA-seq/qPCR
NL11	High	Male	No data	10	1.2	Normal	45,XY,-7	PTPN11	12	23	Relapse	1.27	Relapse	0.3	RNA-seq/qPCR
D1	High	Male		64.2	No data	No data	45,XY,-21	KRAS	1	21	progress no HSCT	0.51	no SCT	no SCT	qPCR
NL6	Low	Male	BM	5.8	1	Normal	45,XY,-7[10]	KRAS	1	30	progress no HSCT	0.06	no SCT	no SCT	qPCR
NL7	Low	Male	PB	1.87	43.8	Normal	46,XY[20]	KRAS	2	31		6.32	No event	6.01	qPCR
D3	Low	Male		65.38	5.9	Elevated	46,XY	NF1	0	139	relapse	1.82	Relapse	0.49	qPCR
F34	Low	Male	BM	18.98	No data	No data	46,XY[21]	NRAS	3	217		3.12	No event	2.37	qPCR
F13	High	Male	PB	40.16	69.5	Elevated	46,XY	NRAS	19	34	HSCT complication	0.6	TRM	0.24	qPCR
G6	High	Male		48.66	36.1	Elevated	46,XY	PTPN11	3	29		5.74	No event	5.43	qPCR
G4	High	Male		19.31	50	Elevated	complex	PTPN11	9.5	8	relapse	0.62	Relapse	0.11	qPCR
F3	High	Male	BM	26.3	37.4	Elevated	46,XY [15]/45,X,-Y[12]	PTPN11	11	46	toxicity (severe venous occlusion)	0.38	TRM	0.09	qPCR
F1	High	Female	BM	53.61	5.6	Elevated	47,XX,+21[10] / 46,XX[23]	PTPN11	7	98	Articular GVH, death due to septic shock after surgery	4.84	TRM	4.22	qPCR
D8	High	Male		35.08	51.9	Elevated	46,XY	quad neg	5	146	relapse (TRM after sec. HSCT)	2.27	Relapse	1.44	qPCR
NL5	low	Female	BM	17.18	4.3	Elevated	45,XX,-7[10]	quad neg	18	204		7.21	No event	6.51	qPCR
None of the patients carried a germline PTPN11 or CBL mutation and patients were treated with standard of care therapy. Del, chromosomal deletion; BM, bone marrow; PB, peripheral blood; TRM, transfusion related mortality; HSCT, haematopoietic stem cell transplantation; GF, graft failure; GVH, graft versus host.

## Sheet: tableS2
Supplementary Table 2. In house designed primers and conditions used for qRT-PCR assays on selected circRNAs.
CircRNA (name ID)	Gene	Primer forward	Primer reverse	Amplicon length	qRT-PCR efficiency
circAFF2(3) X:148661908-148662768	AFF2	TGGAACACTCTTGGATGGAAA	CATTGGTGCTGAAGGATGG	310	93.4
circAFF2(2-3) X:148651999-148662768	AFF2	GCCAAAGTTCACCATCCTCC	TTGATTCCTCCGCTCCCATT	89	93.3
circKIF2C(intr5) 1:44753255-44753699	KIF2C	CAGAGAAGAGTAGGCTGGCT	AACAGGGCTTGAACTCAGGT	148	89.1
circLNPK 2:175939552-175979825	LNPK	TGGTCCACAAAACAGAGAACAG	GAGTCCGGATCAAACCTTTCA	143	95.5
circPSEN1(2-3) 14:73147795-73148094	PSEN1	GAGTTACCTGCACCGTTGTC	AAGGCTGTTGTCACTTGCAG	104	93.9
circMASTL(8-9) 10:27169944-27173259	MASTL	CCGTTGATGATGGGCGAATT	TCAACTGCATTCCAACTCATCA	122	91.5
circMIB1(2-10) 18:21765772-21804014	MIB1	AAACGTGGATGTCGAAGCAG	ACTCTGCACACTTCCATCGA	100	93
circPTPN22(8-intr14) 1:113834896-113855049	PTPN22	TCATTTATTGTGGTTGAGGAAGC	ACGTACATCCCAGATGAGCT	138	96
circLATS1(5-6) 6:149676555-149680457	LATS1	GCACATTCTTTGGTTGGGACT	TCTCATTTGATCCTGGGCATCT	94	94.5
circNDEL1(2-8) 17:8444260-8460160	NDEL1	AAGTTCTCTCGATCAGGGCA	GTTCCTTCCAATAAGCAGTTTCC	117	95
circNEAT1(1) 11:65430769-65437657	NEAT1	GCTATTCCAGGCTGCATGTT	AGTGTAGCTTTCTGGAGTCATT	103	96.4
circAGFG1(2-5) 2:227491547-227524915	AGFG1	GCTCCTCAGTCAACAGCTAC	ATTTCCTGTTGTGTGAATGTTGT	127	94.4
circZMYND11(2-4) 10:179994-221356	ZMYND11	GGTGTTGATATGTGACCTGTGT	AAACGTGCCATGACCTGTTT	136	92.7
circATM(2-4) 11:108227595-108229323	ATM	GCAGGAAATCAGTAGTTTGGTCA	TTCTAGTTGACGGCAGCAGA	128	94.4
circEMILIN2(4) 18:2890561-2892486	EMILIN2	CTACAGCCACGTCTTCCAGA	TCCTGGGCTCTGAGAATTGG	98	99.9
circOXNAD1(7-8) 3:16301626-16302748	OXNAD1	ATCAATGCGGAACTCAAGCC	AATTCCGACTCCTCCTGCAA	142	98.1
circCARD6(3) 5:40852174-40854096	CARD6	CCTCACCCTCAGTCCTTTCA	ACCTTTCTGCTTCTATCCATGT	146	92.9
circLYN(5-8) 8:55950459-55953984	LYN	TAGTCCCAAGCCACAGAAGC	TGCTTTCCACCATTCTCCATG	132	93.2
circX X:65075474-65113813	circX	CAGCTGTCAACATCGAGGAA	TCTCTCAGAAGGCAGACAGG	149	91.2
circCCAR1(12-14) 10:68754714-68757377	CCAR1	GAGAAGGATGATGGTGAAGCT	TTCTTGTGGGTCCTCAGCAA	150	93.9
circMED13(2-8) 17:62029541-62063301	MED13	GCTAAAGTGGCATCCTGGGA	GCAGAAGTTGGGCCTTGC	118	102
circEXOC6B(3-6) 2:72718103-72733118	EXOC6B	CATCCGCAAACATTCAGACAA	TCCTTTCCCTCATGTTGTAGTT	93	93.1
circATP2B1(1) 12:89655679-89656107	ATP2B1	GGTCCACAGATGCATTACGAAA	CATCAGCAGCAACATTTCCC	131	92.8
circNBPF25P(13-14) 1:145578012-145578955	NBPF25P	GGAAGAAGACCAAGACCCATC	GTAGGGCTGGCATGAGTCA	145	92
circSUCO(3-6) 1:172551512-172557794	SUCO	CAGCAAGTGAACAGGGCG	TGCGCAGTTGTCATCTTGAG	150	91.2
circMCTP1(9-12) 5:94888879-94912976	MCTP1	GGTGAAAGTCATCAGAGCGG	CTGTGTAGGTCTGATAGGCGT	85	93.6
circESYT2(3-7) 7:158773341-158798076	ESYT2	TGGACAGGACTGACGAATCT	CTAAGGTGGGTGTTTGCTCC	139	93.9

## Sheet: tableS3
Supplementary Table 3. CircRNAs with CLP≥0.33.
CircRNA	Gene	CircRNA mean expression HD	Linear mean expression HD	CLP HD	CircRNA mean expression JMML	Linear mean expression JMML	CLP JMML	LFC CLP JMML vs HD
1:143599120-143599171	NBPF17P	6.33333	0	1	2.05263	0	1	0
4:104518577-104519454	CXXC4-AS1	15.6667	3.33333	0.824561	8.47368	1.26316	0.87027	0.0778366
16:88037973-88038011	BANP	2.33333	0.666667	0.777778	5.36842	1	0.842975	0.116132
X:80288906-80310233	CHMP1B2P	3.66667	0.333333	0.916667	0.473684	0.105263	0.818182	-0.163976
X:65051462-65075912	CircClust_X:65051462-65157217	54	12	0.818182	8.78947	2.05263	0.81068	-0.0132896
17:18670867-18672302	FOXO3B|ZNF286B	13.6667	3.66667	0.788462	6.47368	1.52632	0.809211	0.0374747
14:53156243-53189936	AL356020.1|AL365295.1	4.33333	0	1	2.57895	0.842105	0.753846	-0.407658
6:26885359-26885443	GUSBP2	0	0.333333	0	0.947368	0.315789	0.75	Inf
2:14986664-14998224	CircClust_2:14986664-14998224	0	0	NA	1.89474	0.684211	0.734694	NA
6:26885359-26889197	GUSBP2	0.666667	2.66667	0.2	2.52632	1	0.716418	1.8408
X:131749306-131794466	FIRRE	19	2.33333	0.890625	14.3684	6.21053	0.69821	-0.351158
2:68490190-68545312	APLF	15.3333	16	0.489362	17.1579	7.57895	0.693617	0.503238
1:121556510-121565797	EMBP1	17.6667	3.66667	0.828125	6.26316	2.84211	0.687861	-0.267731
X:13666317-13680598	TCEANC	5.66667	3.66667	0.607143	13.5789	6.36842	0.680739	0.165065
9:111786793-111787947	C9orf84	18.3333	2.33333	0.887097	12.8421	7.15789	0.642105	-0.466282
4:177353308-177360677	NEIL3	47	79	0.373016	65.9474	38.6842	0.630282	0.75676
X:51327721-51357027	AC233976.1	37	10	0.787234	5.31579	3.15789	0.627329	-0.32757
5:123545417-123557564	CSNK1G3	364.333	179	0.670552	263.842	160.579	0.621652	-0.109243
1:185214507-185231708	SWT1	11.3333	79.3333	0.125	119.789	77.7368	0.606448	2.27846
17:47414848-47414919	EFCAB13	4	10.6667	0.272727	3.52632	2.31579	0.603604	1.14614
14:80497469-80530886	CEP128	45.6667	7.66667	0.85625	16.2105	10.6842	0.60274	-0.506497
11:28398788-28424364	METTL15	0.666667	5	0.117647	2.21053	1.47368	0.6	2.3505
X:65051462-65113813	CircClust_X:65051462-65157217	8	10	0.444444	2.21053	1.47368	0.6	0.432959
10:32543300-32584304	CCDC7	68	38.6667	0.6375	19.9474	14.2632	0.583077	-0.128739
7:103025063-103029418	FBXL13	24.3333	8.66667	0.737374	6.47368	4.73684	0.577465	-0.352663
8:69738040-69761875	SLCO5A1	1.33333	0	1	1.26316	0.947368	0.571429	-0.807355
5:79439010-79457018	HOMER1	8	36	0.181818	5.26316	4.05263	0.564972	1.63568
5:65451475-65473952	ADAMTS6	3.33333	5.33333	0.384615	1.42105	1.10526	0.5625	0.548437
7:158869855-158876691	WDR60	11.3333	14.6667	0.435897	5	4.10526	0.549133	0.333167
11:83111113-83117197	C1DP5	4.33333	5	0.464286	3.94737	3.26316	0.547445	0.237702
21:36130550-36130925	MEMO1P1	8	2.66667	0.75	3.73684	3.15789	0.541985	-0.468638
1:149493660-149493711	NBPF19	4	12.6667	0.24	10.9474	9.63158	0.531969	1.14831
1:66891154-66905375	WDR78	20.3333	17.6667	0.535088	16.3158	14.4211	0.530822	-0.0115475
16:21352100-21352138	AC008740.1	3.66667	0	1	1.42105	1.26316	0.529412	-0.917538
3:3777725-3789074	SUMF1	26.6667	19	0.583942	19.9474	17.7368	0.52933	-0.141658
15:64499293-64500166	ZNF609	176	135.333	0.56531	91.7368	84.8947	0.519368	-0.122286
3:56592970-56594028	CCDC66	126.333	224.667	0.359924	97.4211	90.6316	0.518052	0.525405
4:128992167-129003876	SCLT1	265.667	179.667	0.596557	237.895	224.368	0.514631	-0.213123
1:149655699-149669310	LINC00869	14.3333	9.66667	0.597222	18.2105	17.2105	0.514116	-0.216174
13:77719532-77753358	SLAIN1	20	49.6667	0.287081	16.2632	15.4737	0.512438	0.835917
1:65364635-65366196	DNAJC6	18	23.6667	0.432	44.5789	43	0.509014	0.236675
X:148661908-148662768	AFF2	23.3333	51	0.313901	99.6842	96.2632	0.50873	0.696588
5:95755396-95763620	RHOBTB3	26.3333	85	0.236527	70.8421	71.1053	0.499073	1.07725
21:36338772-36344707	MORC3	191	511.333	0.271951	315.579	316.789	0.499043	0.875819
4:152411303-152412529	FBXW7	243.667	220.667	0.524767	199.158	205.421	0.49226	-0.0922566
22:38521608-38568289	DMC1	6	8.66667	0.409091	5.10526	5.31579	0.489899	0.260063
6:77271340-77273307	CircClust_6:77211981-77277357	6.33333	13.6667	0.316667	3.78947	4.10526	0.48	0.600069
17:83084938-83085323	METRNL	19	48	0.283582	46.6316	51	0.477628	0.752121
17:47402132-47414919	AC040934.1|EFCAB13	48.3333	48	0.50173	19.8947	22.0526	0.474279	-0.0811769
X:65075474-65113813	CircClust_X:65051462-65157217	47.6667	31	0.605932	3.36842	3.73684	0.474074	-0.354044
12:103263326-103270308	C12orf42	12.3333	30	0.291339	3.52632	3.94737	0.471831	0.695573
7:24623666-24668660	MPP6	20	53.3333	0.272727	20.6842	23.5263	0.467857	0.778609
5:103096541-103097781	GIN1	19.6667	38	0.34104	12.6316	14.3684	0.467836	0.456061
1:78666572-78673091	AC104837.2	0	0	NA	2.42105	2.78947	0.464646	NA
8:51860845-51861246	PCMTD1	351	360.333	0.49344	259.895	314.316	0.452612	-0.124598
8:8922289-8922750	CircClust_8:8922289-8922750	3.33333	10	0.25	3.84211	4.68421	0.450617	0.849975
1:59321536-59346398	FGGY	4.66667	39	0.10687	16.5789	20.4211	0.44808	2.0679
2:147896301-147899898	AC009480.1|ACVR2A	18	13	0.580645	18.4211	22.9474	0.445293	-0.382903
2:88805379-88805408	ANKRD36BP2	3.33333	23.6667	0.123457	1.63158	2.05263	0.442857	1.84284
7:136020701-136031033	AC024084.1	5.33333	26	0.170213	5.89474	7.63158	0.435798	1.35632
6:57193842-57210445	RAB23	4.66667	37	0.112	4.36842	5.68421	0.434555	1.95604
3:138570318-138572932	CEP70	53.3333	89.6667	0.37296	34.8421	45.5263	0.43353	0.217109
2:120127688-120175004	EPB41L5	0	7.33333	0	3.57895	4.78947	0.427673	Inf
3:93995874-94003908	ARL13B	19.6667	26.6667	0.42446	12.4737	16.7368	0.427027	0.00869731
1:121565764-121565797	EMBP1	11.6667	3.33333	0.777778	2.10526	2.84211	0.425532	-0.870091
9:19423862-19435084	ACER2	6	0	1	2.52632	3.42105	0.424779	-1.23522
4:173384651-173403950	SCRG1	4	3.33333	0.545455	4.68421	6.36842	0.42381	-0.364043
1:149518992-149519043	NBPF19	25	41.6667	0.375	19.0526	26.3158	0.419954	0.163339
7:16376092-16406337	ISPD	4.33333	5.66667	0.433333	7.10526	9.94737	0.416667	-0.0565835
22:23731401-23731877	CircClust_22:23730984-23736601	7	1.66667	0.807692	1.42105	2	0.415385	-0.959358
X:132281095-132283032	RAP2C-AS1	9.33333	26	0.264151	5.10526	7.21053	0.41453	0.650114
6:131145285-131169273	AKAP7	4	22	0.153846	25.4211	36.4211	0.411064	1.41787
11:33286413-33287511	HIPK3	181.333	267.333	0.40416	205.316	295.053	0.410329	0.0218537
5:97101759-97103094	LIX1|LIX1-AS1	60.3333	120.667	0.333333	32.0526	46.5263	0.407904	0.291262
1:95143891-95151419	TLCD4	33.3333	241.667	0.121212	183.789	271.053	0.404073	1.73708
20:63775678-63790790	ZBTB46	2.66667	0.666667	0.8	1.42105	2.10526	0.402985	-0.989274
1:41070595-41075451	SCMH1	112	82	0.57732	36.6316	54.4737	0.40208	-0.521889
4:177353308-177353728	NEIL3	37.3333	128	0.225806	63.5263	94.8947	0.400997	0.828504
8:141253989-141254629	AC011676.2|SLC45A4	20.6667	24	0.462687	19.4211	29.4211	0.397629	-0.218611
2:40428473-40430304	SLC8A1	64.6667	43	0.600619	55.7895	84.7895	0.396855	-0.597838
17:78004170-78031842	TNRC6C	12.3333	33.3333	0.270073	7.84211	11.9474	0.396277	0.553158
10:91425281-91462184	HECTD2	7.66667	5	0.605263	1.89474	2.89474	0.395604	-0.613504
10:32451592-32474023	CCDC7	9	26	0.257143	12.9474	19.8421	0.394864	0.618784
1:92333391-92380873	RPAP2	23	21.3333	0.518797	12.7368	19.5263	0.39478	-0.394122
13:60439688-60467379	TDRD3	35	67	0.343137	19.3684	29.7368	0.394427	0.200971
4:87195324-87195690	KLHL8	97.3333	119.667	0.448541	44	68.7368	0.390289	-0.200694
5:168488602-168494650	RARS	122	336.333	0.266182	127.211	200.053	0.38871	0.546283
14:99257471-99257839	BCL11B	40.3333	126	0.242485	18.1579	28.6842	0.38764	0.676824
1:247156406-247159813	ZNF124	112.667	99	0.532283	65.4737	104.474	0.385259	-0.466368
7:23611171-23611553	CCDC126	56.3333	42.6667	0.569024	28.6842	46	0.384073	-0.567107
2:88782734-88792494	ANKRD36BP2	30.6667	100.667	0.233503	10.4737	17	0.381226	0.707208
21:36338779-36344707	MORC3	125.667	555	0.184623	224.947	374.158	0.375472	1.02412
9:135881633-135883078	CAMSAP1	56.3333	95	0.372247	41.2632	68.7368	0.37512	0.0110917
12:2681654-2682612	CACNA1C|CACNA1C-AS1	16	9	0.64	5.52632	9.21053	0.375	-0.771181
7:103029351-103029418	FBXL13	7	5.66667	0.552632	2.36842	3.94737	0.375	-0.559427
14:52511240-52544371	TXNDC16	4.33333	29.3333	0.128713	8.63158	14.4211	0.374429	1.54054
16:88027483-88038011	BANP	11.3333	19.3333	0.369565	6.47368	10.8421	0.37386	0.0166698
1:187303466-187329060	ERVMER61-1	5.66667	0.666667	0.894737	2.47368	4.15789	0.373016	-1.26223
X:47846105-47895940	ZNF81	16.3333	14.6667	0.526882	11.8947	20	0.372937	-0.498546
1:117402186-117420649	MAN1A2	172.333	415.333	0.29325	206.579	355	0.367854	0.327001
1:58506060-58539310	DAB1|OMA1	18.6667	76.3333	0.196491	15.1053	26.0526	0.367008	0.901345
X:10063445-10098579	WWC3	12.6667	5.33333	0.703704	9.42105	16.2632	0.366803	-0.939962
15:56388472-56394834	AC084782.1|TEX9	1.33333	12.6667	0.0952381	9.84211	17.0526	0.365949	1.94203
21:36338775-36344707	MORC3	121.333	540.667	0.183283	202.947	352.684	0.365255	0.994832
1:149514238-149518282	NBPF19	2.33333	6.66667	0.259259	5.31579	9.26316	0.364621	0.492002
7:48502126-48502552	ABCA13	22.6667	176.333	0.113903	81.7895	144.579	0.361311	1.66544
2:88782734-88782762	ANKRD36BP2	30	148.667	0.16791	11.6842	20.7368	0.36039	1.10187
10:101667886-101676436	FBXW4	66.3333	119.667	0.356631	46.1053	82.5263	0.358429	0.00725518
13:32517857-32527532	N4BP2L2	315	699.667	0.310447	277.368	503.105	0.355385	0.195036
17:56814869-56825321	C17orf67	0	3.33333	0	2.05263	3.78947	0.351351	Inf
Y:12398680-12406937	GYG2P1	0	15	0	0.736842	1.36842	0.35	Inf
7:155672867-155680908	RBM33	175.333	307	0.363511	170.105	322.158	0.345558	-0.0730718
5:145796442-145826200	PRELID2	11.6667	42.3333	0.216049	6.10526	11.6316	0.344214	0.671943
3:3777725-3777803	SUMF1	1	5	0.166667	2.10526	4.15789	0.336134	1.01207
5:123557495-123557564	CSNK1G3	50.6667	74.3333	0.405333	32.3158	64.3684	0.334241	-0.278222
15:39617735-39618245	FSIP1	0.333333	3.33333	0.0909091	0.736842	1.47368	0.333333	1.87447
14:99458279-99465813	SETD3	156.333	267.667	0.368711	124.474	249.158	0.333146	-0.146337
3:197865423-197875775	LRCH3	34	143	0.19209	42.7895	85.6842	0.33306	0.793998
HD, healty donors; CLP, circular to linear proportion; LFC, log2(Fold Change).

## Sheet: tableS4
Supplementary Table 4. The 119 circRNAs differentially expressed comparing JMML samples together and each JMML subgroup with HD.
CircRNA	Gene ID	Gene	HD_CM	HD_VMS	HD_YO	C6	F12	G2	G7	C8	D2	F10	F11	F15	F16	F17	F25	F26	F27	F4	F5	F9	NL10	NL11	LFC JMML vs HD	LFC KRAS vs HD	LFC NF1 vs HD	LFC NRAS vs HD	LFC PTPN11 vs HD	Padj JMML vs HD	Padj KRAS vs HD	Padj NF1 vs HD	Padj NRAS vs HD	Padj PTPN11 vs HD	AE
11:110136663-110137414	ENSG00000137710|ENSG00000149289	RDX|ZC3H12C	0	0	0	1.06002	0	0	4.25668	3.78629	0	1.92033	0	4.4094	0	3.25687	0	1.32341	3.73675	0	7.30328	0	0	3.25494	30	NA	NA	NA	NA	6.47333e-17	NA	NA	NA	NA	1.35584
12:101723168-101730636	ENSG00000111666|ENSG00000139351	CHPT1|SYCP3	0	0	0	0	4.35326	10.859	6.38502	7.57257	3.84507	0	3.63583	0	8.83063	4.88531	3.19142	0	5.60512	0	0	0	0	0	30	4.89907	5.56495	NA	NA	4.52368e-23	NA	NA	NA	NA	1.88332
12:124419957-124437996	ENSG00000196498	NCOR2	0	0	0	1.06002	1.45109	1.44787	0	3.78629	0	5.761	0	6.6141	0	4.88531	0	5.29363	1.33455	15.9173	3.65164	0	0	0	30	2.74825	NA	NA	NA	4.52368e-23	NA	NA	NA	NA	1.73439
14:73147795-73148094	ENSG00000080815	PSEN1	0	0	0	6.36011	0	0	4.25668	3.02903	0	15.3627	0	9.92114	20.6048	0	0	6.61703	0	7.53977	0	4.45685	0	8.13734	30	NA	NA	NA	NA	4.52368e-23	NA	NA	NA	NA	2.29926
1:13715541-13715614	ENSG00000116731	PRDM2	0	0	0	5.30009	2.90217	0	6.38502	1.51451	4.94366	1.92033	0	0	5.88708	0	3.19142	1.32341	0	1.6755	0	4.45685	0	0	30	4.30652	4.6984	NA	NA	2.66977e-20	NA	NA	NA	NA	1.48308
5:179707132-179710065	ENSG00000127022	CANX	0	0	0	1.06002	1.45109	8.6872	3.19251	0	0	1.92033	0	0	0	3.25687	4.78713	7.94044	11.2102	1.6755	7.30328	0	0	0	30	4.13133	NA	NA	NA	1.46908e-20	NA	NA	NA	NA	1.75944
4:39872986-39890364	ENSG00000121892	PDS5A	0	0	0	0	2.90217	2.1718	1.06417	5.3008	1.64789	0	0	0	0	1.62844	0	2.64681	1.60146	0	10.9549	0	0	0	28.8638	3.31748	4.85794	NA	NA	4.91861e-13	NA	NA	NA	NA	1.23874
11:117238601-117239860	ENSG00000167257	RNF214	15.2582	0	0	0	4.35326	4.3436	1.06417	0	14.2817	5.761	0	4.4094	5.88708	9.77061	0	0	0	0	1.82582	2.67411	0	0	28.2426	1.19668	NA	3.29702	NA	7.0345e-21	0.79176	NA	0.240879	NA	2.0583
10:68754714-68757377	ENSG00000060339	CCAR1	0	0	0	0	1.45109	0	1.06417	16.6597	0	0	0	1.10235	0	0	1.59571	1.32341	0.26691	0	7.30328	2.67411	0	0	27.9075	NA	NA	NA	NA	2.24669e-13	NA	NA	NA	NA	1.33344
2:151438684-151443709	ENSG00000080345	RIF1	0	0	0	2.12004	1.45109	0	2.12834	0.757257	0	0	2.42388	0	0	0	0	0	6.40585	0.837752	1.82582	0	0	6.50988	27.7998	3.17497	NA	NA	NA	5.12839e-09	NA	NA	NA	NA	1.07848
10:110881233-110890670	ENSG00000150593	PDCD4	0	0	0	0	2.90217	0	8.51335	0	12.0845	1.92033	0	1.10235	0	0	1.59571	0	0.26691	5.86427	0	0.89137	0	0	27.6441	NA	NA	NA	NA	2.01366e-11	NA	NA	NA	NA	1.37702
10:27169944-27173259	ENSG00000120539	MASTL	0	0	0	4.24008	0	20.2701	5.32085	2.27177	8.78873	3.84067	3.63583	5.51175	0	0	1.59571	0	0	0	0	12.4792	8.18526	0	27.2203	5.02481	5.47047	NA	NA	3.30551e-21	0.194273	NA	NA	NA	2.15734
7:33015670-33026915	ENSG00000122643	NT5C3A	0	0	0	1.06002	1.45109	0	3.19251	6.05806	0	0	1.21194	2.2047	2.94354	0	0	0	0.533821	0	1.82582	0	0	0	26.6262	3.17294	NA	NA	NA	2.94485e-08	NA	NA	NA	NA	0.949331
2:159729009-159752571	ENSG00000136536	MARCH7	0	0	0	6.36011	1.45109	9.41114	0	0.757257	6.59155	1.92033	0	0	3.92472	3.25687	1.59571	0	0	0	0	6.23959	6.82105	0	22.8681	4.64447	4.87048	NA	NA	8.67028e-12	NA	NA	NA	NA	1.67662
2:161179614-161224746	ENSG00000136560	TANK	0	0	0	1.06002	2.90217	0	8.51335	4.54354	0.549296	1.92033	6.05971	2.2047	0	0	0	0	6.13894	0	5.47746	0	6.82105	13.0198	20.6053	4.12869	4.42181	NA	NA	1.65741e-13	NA	NA	NA	NA	1.88416
4:122192229-122199450	ENSG00000138688	KIAA1109	0	0	0	6.36011	0	1.44787	1.06417	0	0	0	2.42388	1.10235	0	0	1.59571	0	2.93601	0	0	1.78274	9.54947	0	20.0226	4.08591	NA	NA	NA	1.01296e-05	NA	NA	NA	NA	1.19197
18:21765772-21804014	ENSG00000101752	MIB1	0	0	0	4.24008	4.35326	18.0983	6.38502	2.27177	1.64789	0	6.05971	2.2047	12.7553	0	0	0	0	13.404	0	0	0	0	19.7464	5.48566	4.01283	NA	NA	1.45768e-09	0.094851	NA	NA	NA	2.08623
14:21357197-21361213	ENSG00000092201	SUPT16H	0	0	0	3.18006	4.35326	0	8.51335	3.78629	0	1.92033	1.21194	0	0	6.51374	0	2.64681	2.13528	0	1.82582	0	0	13.0198	19.1458	4.44586	NA	NA	NA	5.02922e-09	NA	NA	NA	NA	1.69248
4:109462901-109463644	ENSG00000138802	SEC24B	0	0	0	4.24008	1.45109	0	3.19251	3.02903	0	0	6.05971	0	0	3.25687	0	3.97022	2.13528	0	0	0	0	9.76481	18.3375	3.69483	NA	NA	NA	5.48948e-05	NA	NA	NA	NA	1.42564
1:198232553-198264235	ENSG00000151414	NEK7	0	0	0	0	0	7.96327	2.12834	0	0	1.92033	2.42388	0	0	4.88531	0	0	5.33821	2.51326	5.47746	0	0	1.62747	17.4328	NA	NA	NA	NA	0.000163348	NA	NA	NA	NA	1.35506
3:11358418-11426926	ENSG00000197548	ATG7	0	0	0	5.30009	7.25543	8.6872	0	0	0	7.68133	1.21194	0	8.83063	1.62844	0	13.2341	4.00366	20.1061	3.65164	5.34822	4.09263	0	17.2262	5.1177	NA	4.65038	5.06996	7.14319e-10	NA	NA	NA	0.822107	2.36115
17:62029541-62063301	ENSG00000108510	MED13	0	0	0	2.12004	7.25543	18.0983	3.19251	0	15.3803	0	0	0	10.793	0	1.59571	0	2.13528	0	1.82582	2.67411	0	0	16.6525	5.22254	NA	NA	NA	4.70373e-06	0.128913	NA	NA	NA	1.98468
10:102654653-102656385	ENSG00000171206	TRIM8	0	0	0	7.42013	2.90217	5.79147	0	0	9.88732	1.92033	0	4.4094	0	3.25687	1.59571	0	0	6.70202	0	0	6.82105	9.76481	15.7139	4.83449	NA	NA	NA	3.13703e-06	NA	NA	NA	NA	1.90639
12:56603359-56605327	ENSG00000076108	BAZ2A	0	0	0	2.12004	2.90217	0.723934	12.77	0	0	1.92033	0	1.10235	3.92472	0	0	0	2.40219	7.53977	0	0	21.8274	0	15.5354	4.93011	NA	NA	NA	5.88418e-06	NA	NA	NA	NA	1.8486
19:6230570-6270759	ENSG00000130382	MLLT1	0	0	0	7.42013	0	2.1718	0	0.757257	0	0	2.42388	1.10235	0	1.62844	1.59571	0	4.53748	0	12.7807	0	0	3.25494	15.3818	NA	NA	NA	NA	0.000139354	NA	NA	NA	NA	1.43957
15:30474356-30479193	ENSG00000215302	AC127502.1	0	0	0	5.30009	0	0	3.19251	3.02903	0	0	7.27165	1.10235	0	0	1.59571	0	2.40219	5.02651	5.47746	0	0	0	15.2545	NA	NA	NA	NA	0.00507804	NA	NA	NA	NA	1.35813
2:159446782-159453801	ENSG00000123636	BAZ2B	0	0	0	2.12004	0	1.44787	0	13.6306	0	5.761	3.63583	4.4094	0	0	0	0	0	5.86427	5.47746	0	0	1.62747	12.2815	NA	NA	NA	NA	0.022529	NA	NA	NA	NA	1.58439
5:96985080-97028612	ENSG00000113441	LNPEP	0	0	0	3.18006	0	0	7.44918	0	5.49296	0	8.48359	4.4094	17.6613	9.77061	11.17	0	1.33455	18.4306	0	0	0	0	5.30029	NA	NA	5.78134	NA	0.981984	NA	NA	0.0494835	NA	2.3138
3:197875698-197875775	ENSG00000186001	LRCH3	0	0	0	13.7802	15.9619	5.06754	4.25668	6.05806	1.64789	1.92033	8.48359	7.71644	9.81181	9.77061	7.97855	5.29363	12.5448	6.70202	0	7.13096	5.45684	13.0198	5.21498	6.20634	5.00979	5.87322	6.02602	0.148376	0.0368675	NA	0.0454036	0.228881	2.9034
21:33421480-33432871	ENSG00000142188|ENSG00000159128	IFNGR2|TMEM50B	0	0	0	11.6602	8.70652	0	8.51335	12.1161	13.7324	11.522	16.9672	26.4564	6.86826	22.7981	4.78713	0	0.800731	4.18876	0	0	0	0	5.15175	5.16821	6.72327	7.05301	NA	0.589191	NA	NA	0.000610433	NA	2.95941
8:100287501-100288267	ENSG00000034677	RNF19A	0	0	0	7.42013	0	0	5.32085	0	7.14085	0	6.05971	12.1258	15.6989	6.51374	3.19142	3.97022	30.4278	0	0	0	8.18526	3.25494	5.13626	NA	NA	5.8663	NA	0.634719	NA	NA	0.0482446	NA	2.5774
2:227491547-227524915	ENSG00000173744	AGFG1	0	0	0	24.3804	4.35326	0	7.44918	0	0.549296	5.761	37.5702	18.7399	0	0	1.59571	9.26385	27.4918	30.1591	0	0	10.9137	19.5296	4.98603	5.36036	NA	NA	28.7307	0.657439	0.13873	NA	NA	5.88818e-55	3.32033
15:94356137-94385525	ENSG00000140563	MCTP2	0	0	0	19.0803	7.25543	0	28.7326	0	2.74648	1.92033	0	5.51175	6.86826	8.14218	4.78713	0	2.13528	0	12.7807	0	13.6421	0	4.64382	5.91114	NA	5.21243	NA	0.878322	0.0368675	NA	NA	NA	2.62381
18:2666157-2674145	ENSG00000101596	SMCHD1	0	0	0	10.6002	11.6087	31.8531	2.12834	5.3008	9.88732	5.761	2.42388	7.71644	0	8.14218	6.38284	6.61703	7.47349	6.70202	0	6.23959	0	3.25494	4.52192	6.22136	5.94321	4.83272	3.99094	0.478325	0.0273398	NA	NA	0.998377	2.80821
10:67988663-68014186	ENSG00000148634	HERC4	0	0	0	2.12004	0	0	10.6417	0.757257	1.64789	7.68133	13.3314	17.6376	0	1.62844	0	1.32341	1.33455	0.837752	10.9549	6.23959	19.0989	1.62747	4.38781	NA	3.28341	5.92604	29.9887	0.906989	NA	NA	0.0581577	7.28449e-43	2.43371
15:42950262-42966286	ENSG00000159459	UBR1	0	0	0	6.36011	0	0	7.44918	4.54354	0	13.4423	6.05971	9.92114	10.793	1.62844	0	0	1.33455	0	0	0.89137	9.54947	6.50988	4.2761	NA	NA	5.9734	NA	0.99287	NA	NA	0.0359192	NA	2.19137
1:151315573-151316509	ENSG00000143393	PI4KB	0	0	0	6.36011	5.80434	2.1718	7.44918	1.51451	1.09859	11.522	3.63583	7.71644	0	1.62844	12.7657	1.32341	1.60146	20.9438	0	20.5015	5.45684	0	4.1453	5.32528	3.42745	5.07106	29.1309	0.763091	NA	NA	NA	2.75074e-44	2.6012
9:86305192-86305239	ENSG00000083223	TUT7	0	0.655481	0	6.36011	8.70652	0	9.57752	14.3879	2.74648	5.761	10.9075	17.6376	10.793	9.77061	6.38284	6.61703	11.4771	5.86427	0	9.80507	0	8.13734	4.04606	4.12611	5.22762	5.47914	3.47464	0.564358	NA	NA	0.0346854	0.998377	2.92934
2:175939552-175979825	ENSG00000144320	LNPK	0	0	0	30.7405	14.5109	26.0616	1.06417	7.57257	14.831	0	2.42388	17.6376	12.7553	1.62844	20.7442	2.64681	28.2925	8.37752	1.82582	0	0	0	4.01447	6.9948	6.50254	5.65469	NA	0.8117	0.013568	NA	0.0684611	NA	3.27604
7:23342064-23351586	ENSG00000136231	IGF2BP3	0	0	0	18.0203	14.5109	0.723934	7.44918	0	13.7324	0	0	11.0235	7.84944	0	6.38284	0	0.26691	35.1856	0	8.02233	0	0	4.00645	5.95785	NA	NA	NA	0.99287	0.0396754	NA	NA	NA	2.72214
5:112985835-113001674	ENSG00000172795	DCP2	0	0	0.609051	18.0203	15.9619	0	15.9625	43.9209	4.39437	15.3627	3.63583	3.30705	0	0	1.59571	9.26385	27.7587	0	12.7807	25.8497	0	4.88241	3.76845	4.85966	6.79166	NA	3.65038	0.963616	0.0765177	0.0295658	NA	0.998377	3.35631
8:55950459-55953984	ENSG00000254087	LYN	0	0	0	28.6205	15.9619	17.3744	20.2192	3.78629	0	9.60166	3.63583	5.51175	3.92472	9.77061	1.59571	2.64681	3.20292	0	0	0	0	1.62747	3.73138	7.26954	NA	5.69567	NA	0.99287	0.000776804	NA	0.0482446	NA	2.76438
1:145578012-145578955	ENSG00000272150	NBPF25P	0	0.655481	0	6.36011	8.70652	7.23934	11.7059	0	13.1831	11.522	18.1791	12.1258	3.92472	13.0275	17.5528	2.64681	0	0.837752	1.82582	0	0	29.2944	3.72956	5.03512	NA	5.56393	NA	0.99287	0.101772	NA	0.0243018	NA	3.03872
5:94923962-94924021	ENSG00000175471	MCTP1	0	0	0	7.42013	10.1576	0	6.38502	0	4.94366	11.522	23.0269	7.71644	0.981181	3.25687	4.78713	0	1.86837	0	9.1291	0	0	4.88241	3.66906	4.97537	NA	6.14859	NA	0.99287	NA	NA	0.0359192	NA	2.42415
20:41092472-41101353	ENSG00000198900|ENSG00000226648	PLCG1-AS1|TOP1	0	1.96644	0	7.42013	10.1576	4.3436	8.51335	15.9024	19.7746	26.8847	12.1194	20.9446	26.4919	6.51374	23.9356	37.0554	66.9945	20.1061	0	7.13096	0	16.2747	3.65016	3.7525	5.04793	4.78853	3.85637	0.229895	0.21836	0.112001	0.0101129	0.684104	4.01033
7:75351836-75355688	ENSG00000278416	PMS2P2	0	0	0	0	0	0.723934	0	3.02903	0	1.92033	2.42388	2.2047	0	1.62844	1.59571	2.64681	0.26691	0.837752	0	5.34822	4.09263	0	3.62594	NA	NA	3.60495	26.141	0.99287	NA	NA	NA	2.58075e-18	1.14696
5:94888879-94912976	ENSG00000175471	MCTP1	0	0	0	15.9003	13.0598	0	9.57752	1.51451	3.84507	11.522	38.7821	17.6376	3.92472	3.25687	0	2.64681	0	5.02651	0	1.78274	0	1.62747	3.42491	5.5353	4.4347	6.79909	NA	0.99287	0.0988423	NA	0.00521423	NA	2.78948
2:71526220-71539239	ENSG00000135636	DYSF	0	0	0	5.30009	20.3152	0	0	0	3.29577	5.761	6.05971	20.9446	11.7742	0	11.17	3.97022	0	18.4306	0	0	10.9137	0	2.89121	NA	NA	6.06096	NA	0.99287	NA	NA	0.0457201	NA	2.66918
11:65430769-65437657	ENSG00000245532	NEAT1	0	7.2103	0	9.54017	17.413	22.4419	21.2834	6.05806	1.09859	15.3627	15.7552	30.8658	0	32.5687	20.7442	1.32341	14.4132	5.86427	43.8197	0	23.1916	113.923	2.67583	3.03154	1.36233	3.70145	4.88108	0.878322	0.197919	NA	0.0482446	0.86019	4.27147
1:172551512-172557794	ENSG00000094975	SUCO	0	6.55481	0	63.6011	29.0217	2.1718	15.9625	8.32983	15.9296	7.68133	16.9672	12.1258	39.2472	1.62844	15.9571	23.8213	64.0585	20.1061	25.5615	45.4599	1.36421	40.6867	1.99241	3.92291	3.15149	2.19996	2.83203	0.981984	0.0368675	NA	0.32102	0.60981	4.44215
8:89970364-89978323	ENSG00000104320	NBN	0	0	0	3.18006	11.6087	44.1599	3.19251	0	0.549296	1.92033	3.63583	3.30705	0	0	0	1.32341	2.6691	0	0	0	0	4.88241	1.98026	5.84096	NA	NA	NA	0.99287	0.0340321	NA	NA	NA	2.21904
19:16081674-16082224	ENSG00000167460	TPM4	0	0.655481	0	1.06002	7.25543	0	17.0267	0	0	23.044	0	18.7399	2.94354	8.14218	1.59571	1.32341	2.6691	0	3.65164	0	0	13.0198	1.92413	4.16351	NA	5.36213	NA	0.99287	NA	NA	0.0482448	NA	2.48457
8:47279862-47294030	ENSG00000164808	SPIDR	0	3.27741	3.04525	6.36011	24.6685	11.5829	12.77	21.2032	30.2113	7.68133	9.69553	19.8423	12.7553	21.1697	4.78713	5.29363	2.6691	14.2418	9.1291	33.8721	0	0	1.82455	3.31183	4.5294	3.31932	-0.817594	0.99287	0.142077	0.0443064	0.0581577	0.998377	3.65043
18:9583117-9595153	ENSG00000154845	PPP4R1	0	3.93289	7.30861	40.2807	17.413	3.61967	19.155	15.1451	16.4789	36.4863	6.05971	6.6141	6.86826	9.77061	38.297	19.8511	2.93601	18.4306	0	0	27.2842	1.62747	1.76006	3.39079	3.44956	2.73392	2.59514	0.99287	0.0423189	0.21292	0.154275	0.998377	3.86051
10:124038515-124046724	ENSG00000182022	CHST15	0	0.655481	0.609051	36.0406	11.6087	11.5829	1.06417	6.81532	7.69014	1.92033	0	3.30705	0	14.6559	17.5528	11.9107	0.26691	5.02651	7.30328	0	0	30.9219	1.70255	5.22615	4.31139	2.24034	2.40581	0.99287	0.0401403	NA	NA	0.998377	3.11748
3:11358418-11380052	ENSG00000197548	ATG7	0	0	0	11.6602	8.70652	0	0	0	2.19718	1.92033	0	19.8423	3.92472	19.5412	0	0	0.26691	0	0	0	0	6.50988	1.69166	NA	NA	6.05677	NA	0.99287	NA	NA	0.0482446	NA	2.13406
15:63706780-63716473	ENSG00000103657|ENSG00000259589	AC073167.1|HERC1	0	1.31096	3.04525	22.2604	5.80434	18.8223	20.2192	2.27177	5.49296	5.761	6.05971	7.71644	0.981181	14.6559	14.3614	22.4979	10.6764	3.35101	0	19.6101	0	13.0198	1.68838	4.22145	2.33693	2.6496	1.76434	0.99287	0.0348865	NA	0.26082	0.998377	3.32139
10:179994-221356	ENSG00000015171	ZMYND11	0	0	0	18.0203	11.6087	21.718	2.12834	0	0	24.9643	0	7.71644	0	6.51374	7.97855	10.5873	3.73675	10.053	7.30328	0	1.36421	1.62747	1.66535	6.48254	NA	NA	4.86779	0.99287	0.0271002	NA	NA	0.877425	2.83813
1:148550372-148559072	ENSG00000270629	NBPF14	140.23	1.31096	10.3539	4.24008	1.45109	57.9147	4.25668	2.27177	1.64789	9.60166	7.27165	2.2047	74.5697	159.587	1.59571	1.32341	0.800731	1.6755	173.453	55.265	2.72842	13.0198	1.48071	-2.16583	-3.57242	1.33504	-1.79942	0.99287	0.174392	0.035072	0.708908	0.998377	5.08895
1:149493660-149493711	ENSG00000271383	NBPF19	1.45316	4.58837	1.82715	5.30009	11.6087	3.61967	8.51335	28.7758	3.29577	28.805	9.69553	26.4564	4.9059	21.1697	12.7657	7.94044	0.26691	5.86427	21.9098	7.13096	27.2842	17.9022	1.35896	1.46921	2.76515	2.80122	2.08979	0.99287	0.571166	0.337854	0.0482446	0.998377	3.68563
21:37420299-37430400	ENSG00000157540	DYRK1A	0	2.62193	8.52671	26.5005	21.7663	10.1351	11.7059	56.037	3.84507	1.92033	12.1194	19.8423	0.981181	8.14218	6.38284	21.1745	12.011	6.70202	10.9549	0	12.2779	4.88241	1.29941	3.52031	4.58072	2.18249	2.29727	0.99287	0.0497547	0.0484361	0.343786	0.998377	3.67258
11:85974708-85983973	ENSG00000073921	PICALM	3.63291	19.009	24.362	71.0213	49.3369	29.6813	64.9143	62.0951	32.4085	34.566	43.6299	35.2752	36.3037	42.3393	15.9571	23.8213	19.2175	46.9141	7.30328	34.7634	35.4695	73.2361	1.23557	2.06159	2.07001	1.4959	1.02775	0.8117	0.0144034	0.102279	0.0775718	0.998377	5.23276
1:154251041-154251653	ENSG00000143569	UBAP2L	0	1.96644	4.87241	15.9003	18.8641	11.5829	23.4117	10.6016	7.69014	3.84067	6.05971	12.1258	3.92472	11.399	6.38284	0	29.894	0	0	0	4.09263	0	1.19429	3.88289	3.20283	2.49579	1.773	0.99287	0.0348865	NA	0.264102	0.998377	3.145
2:226864604-226914351	ENSG00000144468	RHBDD1	2.17975	9.17674	1.82715	21.2004	21.7663	8.6872	24.4759	9.84434	8.78873	40.327	15.7552	31.9681	9.81181	16.2844	31.9142	6.61703	43.7733	25.1326	43.8197	9.80507	4.09263	11.3923	1.19095	2.17814	1.22887	2.55235	1.98606	0.99287	0.147872	NA	0.0482446	0.982762	4.25701
9:33948374-33953474	ENSG00000137073	UBAP2	0	6.55481	24.9711	39.2207	13.0598	34.0249	31.9251	12.8734	15.9296	19.2033	33.9344	34.1728	10.793	34.1971	25.5314	26.4681	32.2962	25.1326	5.47746	44.5685	15.0063	13.0198	1.15108	3.11085	2.56181	2.87972	2.06917	0.99287	0.0368675	0.289452	0.0346854	0.709469	4.56394
8:55941855-55953984	ENSG00000254087	LYN	1.45316	2.62193	0	19.0803	15.9619	20.2701	15.9625	6.05806	0	1.92033	18.1791	25.354	0	8.14218	3.19142	3.97022	11.2102	19.2683	1.82582	0	0	0	1.13626	3.76005	1.34786	3.5492	0.796654	0.99287	0.0349452	NA	0.147683	0.998377	3.15873
1:59321536-59346398	ENSG00000172456	FGGY	0	3.27741	5.48146	19.0803	2.90217	10.859	6.38502	18.9314	21.4225	13.4423	26.6627	30.8658	9.81181	16.2844	30.3185	5.29363	3.20292	20.9438	40.168	45.4599	0	0	1.07817	2.61578	4.0114	3.50983	0.0308008	0.99287	0.307108	0.100467	0.0264561	0.998377	4.00325
5:40852174-40854096	ENSG00000132357	CARD6	5.08608	5.24385	0	44.5208	49.3369	18.0983	20.2192	28.0185	3.29577	9.60166	25.4508	31.9681	0	8.14218	7.97855	11.9107	1.06764	20.1061	20.084	22.2843	5.45684	0	0.921145	3.63114	2.48932	2.98965	1.32084	0.99287	0.013568	0.454056	0.138057	0.998377	4.0319
13:42970612-42970670	ENSG00000133106	EPSTI1	0	2.62193	12.181	27.5605	5.80434	16.6505	14.8984	62.8524	7.14085	11.522	0	28.6611	1.96236	17.9128	11.17	18.5277	16.5484	0	0	14.2619	6.82105	1.62747	0.823541	3.22522	4.65096	2.22649	2.10704	0.99287	0.101717	0.035072	0.313324	0.998377	3.77287
4:38790070-38791231	ENSG00000174125	TLR1	0	2.62193	5.48146	37.1007	27.5706	55.019	21.2834	24.2322	21.4225	3.84067	9.69553	14.3305	0	11.399	4.78713	0	13.0786	0	1.82582	0	0	1.62747	0.818733	4.41836	4.32793	2.14221	0.158958	0.99287	0.00253861	0.0650301	0.372469	0.998377	3.65596
12:32598497-32611283	ENSG00000139132	FGD4	0.726582	3.27741	15.2263	74.2013	27.5706	13.0308	3.19251	52.2507	58.7746	24.9643	46.0538	31.9681	41.2096	17.9128	19.1485	18.5277	21.0859	43.5631	12.7807	0	0	13.0198	0.769897	3.05626	4.19143	2.92841	0.358637	0.99287	0.128913	0.00529774	0.0153164	0.998377	4.6711
X:148651999-148662768	ENSG00000155966	AFF2(2-3)	0	7.86578	0	67.8412	17.413	0	10.6417	24.2322	0.549296	5.761	54.5374	35.2752	43.1719	17.9128	12.7657	21.1745	13.0786	15.9173	31.0389	12.4792	0	4.88241	0.737683	3.13707	3.06026	3.57724	0.676224	0.99287	0.159661	NA	0.0369902	0.998377	4.24978
10:68459104-68470163	ENSG00000138346	DNA2	0	3.27741	3.65431	2.12004	10.1576	7.23934	2.12834	3.78629	8.23944	19.2033	13.3314	18.7399	12.7553	11.399	12.7657	7.94044	17.6161	0	5.47746	1.78274	2.72842	1.62747	0.656836	1.83669	2.40466	3.28055	1.93762	0.99287	NA	NA	0.0494835	0.998377	3.09493
14:96833467-96860735	ENSG00000100749	VRK1	7.26582	28.8412	91.9667	142.043	145.109	157.818	29.7967	40.8919	103.268	99.8573	210.878	83.7785	87.3251	35.8256	90.9555	131.017	91.5503	85.4507	74.8586	98.9421	62.7537	21.1571	0.549975	1.94223	1.43045	1.56028	1.08578	0.99287	0.0564245	0.167104	0.0451472	0.998377	6.4649
4:105233897-105237351	ENSG00000168769	TET2	6.53924	20.3199	20.7077	112.362	58.0434	45.6078	40.4384	46.1927	45.0423	76.8133	79.9882	27.5587	16.6801	47.2246	25.5314	63.5235	13.0786	48.5896	23.7357	8.9137	19.0989	22.7846	0.540443	2.09076	1.74346	1.66839	0.39632	0.99287	0.0328549	0.156305	0.0655678	0.998377	5.33948
1:117402186-117420649	ENSG00000198162	MAN1A2	31.9696	171.736	128.51	154.763	162.522	138.995	113.866	171.14	288.93	138.264	249.66	174.171	177.594	146.559	185.102	162.779	273.316	106.395	113.201	254.932	102.316	156.237	0.478185	0.50876	1.3773	0.755672	0.611935	0.99287	0.547664	0.0295658	0.153938	0.998377	7.36432
5:83537007-83542268	ENSG00000038427|ENSG00000249835	VCAN|VCAN-AS1	0	15.7316	19.4896	43.4608	82.7119	99.1789	15.9625	20.4459	73.0563	30.7253	7.27165	5.51175	5.88708	27.6834	9.57426	3.97022	1.06764	10.8908	10.9549	0	9.54947	146.472	0.401329	3.14795	3.60773	1.52146	0.869671	0.99287	0.0368675	0.0443005	0.401096	0.998377	4.91038
8:132722040-132757294	ENSG00000165071	TMEM71	0	19.6644	11.572	85.8615	29.0217	0	11.7059	35.5911	28.0141	40.327	41.206	47.401	20.6048	24.4265	4.78713	1.32341	13.6124	25.9703	9.1291	0	12.2779	37.4318	0.300829	1.91489	2.96961	2.47972	1.19775	0.99287	0.344926	0.137728	0.0470072	0.998377	4.56828
12:66203711-66217235	ENSG00000090376	IRAK3	0	5.89933	24.362	22.2604	15.9619	2.89573	8.51335	31.8048	29.662	23.044	19.3911	27.5587	25.5107	6.51374	4.78713	17.2043	9.07495	18.4306	12.7807	8.9137	1.36421	16.2747	0.255044	2.05381	3.755	2.38895	0.171875	0.99287	0.30982	0.0443005	0.114273	0.998377	4.00902
4:128992167-129003876	ENSG00000151466	SCLT1	56.6734	208.443	244.229	249.104	105.929	271.475	174.524	318.048	246.634	159.388	147.857	98.1091	253.145	188.899	121.274	223.656	380.614	108.908	100.42	119.444	92.7663	126.943	0.243808	0.264321	1.04467	0.0378332	-0.0302551	0.99287	0.767857	0.035072	0.969342	0.998377	7.513
11:33286413-33287511	ENSG00000110422	HIPK3	70.4785	121.264	159.571	292.565	361.32	178.812	207.513	215.818	215.324	359.102	403.577	267.871	156.008	206.811	162.762	189.247	62.7239	263.892	140.588	94.4853	111.865	240.865	0.237127	1.10219	0.977033	1.18367	-0.0812779	0.99287	0.094851	0.0658853	0.0198681	0.998377	7.67771
11:118779632-118786518	ENSG00000110367	DDX6	0	0	0	5.30009	0	0	0	0	0	15.3627	0	13.2282	4.9059	6.51374	1.59571	0	1.86837	0	3.65164	0.89137	0	0	0.10172	NA	NA	6.00071	NA	0.995675	NA	NA	0.0482446	NA	1.77549
8:51860845-51861246	ENSG00000168300	PCMTD1	127.152	270.058	283.818	102.822	92.8695	498.066	150.048	180.984	146.113	82.5743	149.069	58.4245	173.669	123.761	98.934	124.4	642.186	103.881	23.7357	78.4406	126.872	148.1	0.0907235	-0.716552	-0.352674	-1.08507	-0.262705	0.99287	0.244215	0.584095	0.0482446	0.998377	7.43538
1:247155566-247159813	ENSG00000196418	ZNF124	11.6253	19.009	3.65431	19.0803	24.6685	0	19.155	12.8734	6.59155	59.5303	19.3911	52.9128	10.793	50.4815	6.38284	26.4681	4.53748	5.02651	32.8647	20.5015	30.0126	42.3142	-0.0113719	-0.0859854	-0.143921	1.9113	1.13183	0.998914	0.971339	0.992512	0.0457201	0.998377	4.50599
X:148661908-148662768	ENSG00000155966	AFF2(3)	9.44557	17.698	18.2715	449.448	63.8478	23.1659	22.3476	101.472	18.6761	61.4506	226.633	110.235	122.648	40.7109	114.891	172.043	49.6453	96.3415	113.201	141.728	4.09263	14.6472	-0.0215029	2.93321	2.1097	2.64044	0.6454	0.995446	0.0340321	0.116515	6.78615e-06	0.998377	6.51687
18:2890561-2892486	ENSG00000132205	EMILIN2	2.90633	3.93289	13.3991	63.6011	60.9456	20.9941	19.155	39.3774	8.78873	55.6897	23.0269	46.2987	22.5672	58.6237	6.38284	17.2043	1.60146	51.1029	49.2971	0	0	24.412	-0.0288573	2.72502	2.11564	2.63834	-1.25107	0.995446	0.0349452	0.31873	0.00681566	0.998377	4.79632
16:1314020-1320517	ENSG00000103275|ENSG00000261505	AL031714.1|UBE2I	9.44557	3.27741	0	27.5605	30.4728	86.1481	4.25668	0	3.29577	1.92033	0	8.81879	0	8.14218	7.97855	15.8809	15.4808	29.3213	10.9549	5.34822	0	16.2747	-0.0335131	3.38351	-0.568846	0.722543	1.77038	0.997242	0.0401403	NA	0.837743	0.998377	3.80068
5:50399107-50411383	ENSG00000170571	EMB	47.2279	106.188	219.867	356.166	143.658	145.511	86.1977	224.905	253.775	107.539	236.329	201.73	263.938	164.472	170.741	185.277	39.7696	158.335	82.1619	87.3543	55.9326	79.746	-0.19683	0.676083	1.22006	0.654844	-0.787463	0.99287	0.542473	0.035072	0.223085	0.998377	7.28827
22:31219853-31220685	ENSG00000182541	LIMK2	0	0	0	12.7202	2.90217	5.79147	1.06417	0	0	5.761	6.05971	25.354	3.92472	0	1.59571	3.97022	0	0	7.30328	1.78274	0	1.62747	-0.247012	5.40841	NA	6.024	NA	0.99287	NA	NA	0.0494835	NA	2.21097
4:177353308-177360677	ENSG00000109674|ENSG00000249084	AC027627.1|NEIL3	4.35949	37.3624	47.506	104.942	44.9837	44.8839	23.4117	43.1637	108.761	13.4423	101.803	69.448	52.0026	21.1697	59.0413	39.7022	99.5576	24.2948	58.4262	45.4599	5.45684	13.0198	-0.28785	1.33716	1.99272	0.979769	0.00495583	0.99287	0.25954	0.0484361	0.366949	0.998377	5.62298
7:128641203-128648982	.	CircClust_7:50347595-139406171	0	0	2.4362	11.6602	10.1576	10.859	21.2834	0	0	0	10.9075	8.81879	0	0	3.19142	0	0	0	0	12.4792	0	9.76481	-0.485864	4.79229	NA	NA	NA	0.99287	0.0348865	NA	NA	NA	2.48961
7:158773341-158798076	ENSG00000117868	ESYT2	33.4228	7.2103	21.3168	0	0	0	7.44918	0	1.64789	1.92033	0	0	4.9059	0	0	0	4.27057	24.2948	0	0	0	0	-0.738501	-4.10986	-4.57236	-4.87292	-4.98871	0.99287	0.101772	0.0498672	0.00681566	0.998377	2.5455
10:1072116-1080476	ENSG00000047056	WDR37	0	1.96644	7.91766	16.9603	37.7282	15.2026	13.8342	0	6.04225	23.044	6.05971	5.51175	6.86826	8.14218	1.59571	14.5575	0	44.4009	3.65164	0	0	6.50988	-0.805322	3.9557	1.29712	2.64766	-1.9967	0.99287	0.0348865	NA	0.203538	0.998377	3.45939
10:32543300-32584304	ENSG00000216937	CCDC7	23.2506	42.6063	65.1684	14.8403	8.70652	0.723934	21.2834	4.54354	39.5493	34.566	6.05971	25.354	5.88708	1.62844	6.38284	19.8511	37.3675	10.8908	20.084	0	12.2779	24.412	-1.9438	-2.33915	-0.880625	-1.6351	-1.11619	0.878322	0.0370922	0.627858	0.223085	0.998377	4.3461
4:82871944-82875822	ENSG00000138674	SEC31A	24.7038	5.89933	17.0534	5.30009	0	0	3.19251	0	0	3.84067	8.48359	2.2047	5.88708	0	3.19142	11.9107	0	20.1061	0	0	10.9137	6.50988	-1.97473	-3.59187	-7.08331	-2.31665	-2.78769	0.99287	0.125847	0.035072	0.194904	0.937878	2.78085
11:108227595-108229323	ENSG00000149311	ATM	33.4228	51.1276	64.5594	1.06002	2.90217	0	17.0267	1.51451	6.04225	1.92033	10.9075	1.10235	0.981181	14.6559	0	0	32.83	1.6755	0	0	8.18526	3.25494	-2.04848	-3.90752	-3.62963	-3.27371	-2.85799	0.99287	0.013568	0.00455721	0.00640619	0.368976	3.64474
3:141512163-141540609	ENSG00000155903	RASA2	21.7975	9.83222	18.2715	1.06002	4.35326	14.4787	6.38502	0	0	1.92033	0	1.10235	2.94354	9.77061	1.59571	6.61703	16.5484	2.51326	10.9549	0	9.54947	6.50988	-2.17807	-2.00085	-7.16353	-2.53437	-0.745332	0.99287	0.236839	0.0295658	0.182265	0.998377	2.93463
16:89098591-89102759	ENSG00000176715	ACSF3	0	1.96644	0.609051	3.18006	0	0	3.19251	0	0	3.84067	0	1.10235	0	0	0	0	0	9.21528	0	9.80507	0	0	-2.35766	0.983444	-2.38237	0.629962	-22.5903	0.99287	NA	NA	NA	2.35836e-13	1.3196
3:51541498-51552063	ENSG00000164080	RAD54L2	20.3443	34.085	4.26336	10.6002	7.25543	7.23934	26.6042	0	0	7.68133	0	13.2282	3.92472	16.2844	3.19142	1.32341	16.5484	3.35101	29.2131	1.78274	13.6421	3.25494	-2.53607	-0.456675	-7.26802	-0.96551	-0.207569	0.779877	0.804717	0.0295658	0.570127	0.998377	3.48201
2:30525587-30533314	ENSG00000172954	LCLAT1	21.7975	15.0761	37.1521	0	2.90217	1.44787	14.8984	2.27177	0	1.92033	3.63583	6.6141	6.86826	3.25687	3.19142	10.5873	5.33821	0	0	0.89137	0	0	-2.91991	-2.66352	-4.53939	-2.61523	-4.07671	0.99287	0.174392	0.0377917	0.0584256	0.60981	2.86114
9:109050283-109064567	ENSG00000106771	TMEM245	47.9544	4.58837	15.8353	11.6602	10.1576	0.723934	4.25668	0	1.09859	7.68133	7.27165	12.1258	4.9059	24.4265	7.97855	2.64681	6.67276	0	16.4324	9.80507	2.72842	11.3923	-3.20769	-2.11303	-5.06546	-0.959292	-1.5726	0.284067	0.25088	0.0432327	0.537856	0.998377	3.40068
1:32030298-32033334	ENSG00000121774	KHDRBS1	4.35949	22.2864	18.8806	8.48015	0	3.61967	14.8984	0	0	5.761	0	0	0	3.25687	0	7.94044	0.26691	18.4306	0	0	5.45684	13.0198	-3.57904	-1.0081	-6.65244	-3.36424	-2.77093	0.989989	0.671693	0.0484361	0.114273	0.937878	2.75641
X:65075474-65113813	.	CircClust_X:65051462-65157217	54.4937	36.707	7.30861	3.18006	13.0598	0	6.38502	8.32983	0	0	3.63583	12.1258	0	0	0	0	1.60146	0.837752	0	0	19.0989	0	-3.96873	-2.72918	-2.73062	-2.93222	-2.79542	0.407803	0.0423189	0.151927	0.0620998	0.60981	3.10101
1:109336240-109345878	ENSG00000134243	SORT1	0	0.655481	2.4362	22.2604	7.25543	0	7.44918	0	0	0	0	0	0	4.88531	0	0	0	7.53977	0	17.8274	0	0	-4.07963	3.0752	-2.32307	-0.310923	-24.9194	0.99287	0.271067	NA	NA	2.14159e-19	2.06897
2:72718103-72733118	ENSG00000144036	EXOC6B	1.45316	11.7987	58.4689	2.12004	13.0598	6.5154	20.2192	0	0	7.68133	3.63583	2.2047	0	4.88531	4.78713	1.32341	2.93601	0	9.1291	0	15.0063	9.76481	-4.83848	-0.0403964	-6.35219	-2.07524	-1.26329	0.0492376	0.986082	0.0377917	0.260987	0.998377	3.16254
1:32825313-32830067	ENSG00000116497	S100PBP	0	3.93289	0.609051	0	2.90217	0	0	0	15.3803	5.761	0	7.71644	0	0	0	0	0	2.51326	0	9.80507	0	0	-5.11053	-0.327899	2.93438	1.40477	-20.4092	0.99287	NA	NA	NA	3.99473e-09	1.68258
4:77756862-77776392	ENSG00000138767	CNOT6L	26.157	9.17674	9.13576	1.06002	2.90217	0.723934	5.32085	0	0	7.68133	0	1.10235	0	0	0	0	12.5448	0.837752	0	0	0	0	-5.51935	-2.6957	-6.83797	-3.34492	-3.38875	0.54512	0.151949	0.035072	0.111231	0.982762	2.16471
6:116692055-116726622	ENSG00000196911	KPNA5(3-12)	13.8051	0.655481	41.4155	4.24008	2.90217	0	2.12834	0	0	9.60166	3.63583	1.10235	2.94354	0	0	0	1.86837	0	0	0	5.45684	3.25494	-5.65128	-3.66885	-7.26637	-2.53557	-3.3965	0.337281	0.142077	0.035072	0.244375	0.982762	2.38619
3:16301626-16302748	ENSG00000154814	OXNAD1	13.0785	45.2282	35.325	2.12004	11.6087	7.23934	21.2834	0	0	3.84067	0	0	0	0	0	0	11.7441	0	0	0	31.3768	39.0593	-6.05314	-1.52515	-7.83407	-5.66528	-0.196591	0.883618	0.333058	0.00455721	0.00146205	0.998377	3.47074
2:177214732-177215148	ENSG00000170144	HNRNPA3	24.7038	12.4541	4.26336	0	10.1576	0	0	0	0	15.3627	0	3.30705	4.9059	6.51374	0	0	0	0	0	0	0	1.62747	-6.60631	-2.6043	-6.60602	-0.832184	-5.34294	0.532363	0.409074	0.0443064	0.675599	0.60981	2.25887
1:168002482-168004793	ENSG00000143164	DCAF6	0	4.58837	4.26336	8.48015	0	0	0	0	0	3.84067	0	9.92114	0	0	0	3.97022	0	0	12.7807	1.78274	12.2779	0	-10.5236	-0.0113021	-3.50263	0.455142	0.358975	0.00809581	NA	NA	NA	0.998377	1.93126
15:38526299-38530355	ENSG00000172575|ENSG00000259598	AC116158.2|RASGRP1	10.1722	14.4206	0	0	4.35326	0	1.06417	9.84434	0	0	0	0	0	0	0	0	0	0	0	0	0	0	-17.368	-2.10989	-0.492276	-4.16586	-4.66099	0.0305167	0.606107	0.937168	NA	0.998377	1.49138
10:68430436-68470163	ENSG00000138346	DNA2	0	1.31096	15.2263	0	4.35326	0	0	0	0	0	0	0	0	0	0	2.64681	8.27422	0	3.65164	0	0	0	-19.4037	-0.604545	-3.62796	-3.02613	-1.16411	0.00719898	NA	NA	NA	0.998377	1.38513
11:108227595-108247127	ENSG00000149311	ATM	0	12.4541	2.4362	1.06002	0	6.5154	0	0	0	0	0	0	0	0	0	5.29363	1.33455	7.53977	0	0	0	0	-19.6424	-2.51314	-4.26688	-3.47456	-2.57543	0.000255516	NA	NA	NA	0.998377	1.41423
1:51818066-51825382	ENSG00000078618	NRDC	0	5.24385	13.3991	0	0	0	0	12.8734	0	0	0	0	0	0	0	0	0	0	0	0	0	0	-21.8708	-3.54419	1.8117	-3.44485	-4.35433	0.029087	NA	NA	NA	0.998377	1.28248
6:149676555-149680457	ENSG00000131023	LATS1	10.1722	5.24385	0	4.24008	0	0	0	4.54354	0	0	0	0	0	0	0	0	0	7.53977	0	0	0	0	-25.0322	-1.26093	-0.553003	-3.07612	-3.55984	7.70961e-05	NA	NA	NA	0.998377	1.28848
5:70221931-70222015	ENSG00000253816	AC138866.1	11.6253	1.31096	0	0	0	0	0	0	0	0	0	0	0	0	0	0	0	10.053	14.6066	0	0	0	-25.7529	-2.78998	-3.60647	-2.06744	-1.5667	0.00272859	NA	NA	NA	0.998377	1.43771
19:45446166-45446755	ENSG00000012061	ERCC1	0	9.17674	0.609051	0	0	0	0	0	0	0	0	0	1.96236	0	0	0	0	0	0	0	0	0	-26.5207	-3.38336	-3.87289	-2.96304	-3.8816	0.00135676	NA	NA	NA	0.998377	0.617305
1:113834896-113855049	ENSG00000134242	PTPN22	12.3519	5.24385	0	0	0	0	0	0	0	0	0	6.6141	7.84944	0	0	0	0	0	0	0.89137	0	0	-29.473	-3.78048	-4.92039	-0.418532	-3.28292	6.10646e-07	NA	NA	0.922011	0.998377	1.32063
Patient sample names as in Supplementary Table 1. LFC, Log2(Fold Change); padj, adjusted p-value; AE, per row average of absolute expression; NA, the circRNA was not tested in the comparison.
